# Supplementary material for: Gut Microbiome–Estrobolome Profile in Reproductive-Age Women with Endometriosis
Source: Int J Mol Sci. 2023 Nov 14;24(22):16301. doi: 10.3390/ijms242216301 (PMC10671785; doi:10.3390/ijms242216301)
Supplement: Supplementary file 1 [file ijms-24-16301-s001.zip]

Archive with 1 entries (1 files):
- ijms-2662786-supplementary.pdf
